# Supplementary material for: Genome-Wide Analysis of the FABP Gene Family in Liver of Chicken (Gallus gallus): Identification, Dynamic Expression Profile, and Regulatory Mechanism
Source: Int J Mol Sci. 2019 Nov 26;20(23):5948. doi: 10.3390/ijms20235948 (PMC6928644; doi:10.3390/ijms20235948)
Supplement: Supplementary file 1 [file ijms-20-05948-s001.zip]

Archive with 1 entries (1 files):
- supplementary material.doc
